# Supplementary material for: Compatibility between mitochondrial and nuclear genomes correlates with the quantitative trait of lifespan in Caenorhabditis elegans
Source: Sci Rep. 2015 Nov 25;5:17303. doi: 10.1038/srep17303 (PMC4658563; doi:10.1038/srep17303)
Supplement: Supplementary Dateset 1 [file srep17303-s2.xls]

## Sheet: sheet 1
Supplement Table S1: Experimental data of each RIAIL strain used in this study.
Strains	Mitotype	npr-1 genotype	HAC	Leaving event （SEM）	Mean lifespan (SD)	Relative ATP per worm (SD)	Relative ATP per Mit (SD)	AMP (SD)	ADP (SD)	ATP (SD)
CB4856	CB	HW	1		15.21 (1.03)	0.0212 (0.0019)	0.0155 (0.0048)	56.53 (4.11)	241.62 (30.95)	1397.12 (163.28)
N2	N2	N2	0		17.96 (0.77)	0.0188 (0.0019)	0.0232 (0.003)	43.49 (3.85)	133.43 (23.68)	1139.34 (171.94)
QX33	N2	N2	0.099		18.58 (1.38)	0.0177 (0.0019)	0.0138 (0.0028)
QX97	N2	N2	0.1416		19.57 (1.13)	0.0132 (0.0014)	0.0328 (0.0043)	33.65 (5)	95.74 (14.76)	756.7 (86.64)
QX54	CB	N2	0.2055		13.07 (0.94)
QX25	CB	N2	0.2241		13.94 (0.75)	0.0139 (0.0015)	0.0137 (0.0028)	45.35 (4.77)	101.96 (14.8)	968.37 (91.46)
QX117	N2	HW	0.246		16.31 (1.47)	0.0146 (0.0019)	0.0361 (0.0058)	36.75 (3.23)	104.04 (17.29)	947.18 (111.75)
QX164	N2	HW	0.279		14.81 (1.5)	0.011 (0.0008)	0.023 (0.0031)	45.51 (4.99)	161.05 (12.99)	1080 (110.86)
QX138	N2	HW	0.2852		17.57 (1.57)	0.0146 (0.0014)	0.0096 (0.0022)
QX31	N2	HW	0.312	0.1357 （0.0379）	16.78 (1.2)	0.0134 (0.0019)	0.028 (0.0049)	81.16 (8.66)	229.49 (28.05)	2082.14 (301.89)
QX204	CB	HW	0.3375		15.25 (2.43)	0.0127 (0.0014)	0.0128 (0.0028)	36.34 (3.85)	129.3 (12.66)	906.24 (80.64)
QX151	CB	HW	0.3508	0.0589 （0.0133）	14.81 (1.32)	0.0123 (0.0009)	0.0118 (0.0024)	35.14 (4.77)	122.97 (14.83)	734.47 (87.31)
QX150	CB	HW	0.3652		14.48 (1.1)	0.0165 (0.0016)	0.0052 (0.0012)	48.18 (4.91)	156.07 (26.31)	1214.08 (89.95)
QX136	CB	HW	0.371		11.81 (1.47)	0.0174 (0.0018)	0.0066 (0.0018)	34.75 (4.21)	103.02 (15.54)	791.99 (68.79)
QX91	N2	HW	0.3753	0.0112 （0.0078）	14.1 (1.17)	0.0104 (0.0013)	0.0193 (0.0029)	60.56 (2.86)	192.14 (23.86)	1483.52 (129.87)
QX67	N2	N2	0.4096		17.33 (1.44)
QX43	N2	N2	0.4175	0.0028 （0.0028）	16.56 (0.92)
QX12	N2	HW	0.4296	0.0289 （0.0099）	18.62 (2.06)	0.0177 (0.0019)	0.0056 (0.0018)	70.9 (5.2)	284.13 (35.19)	1938.63 (249.01)
QX159	N2	HW	0.4495		16.7 (1.61)
QX226	N2	HW	0.4801		15.4 (1.23)
QX72	N2	N2	0.4942		14.67 (0.89)
QX215	N2	N2	0.4976		14.51 (0.63)
QX198	CB	HW	0.4979	0.0205 （0.0048）	15.38 (1.82)	0.0125 (0.0014)	0.0192 (0.0028)	15.81 (1.13)	48.92 (8.81)	399.17 (22.11)
QX65	CB	HW	0.5601	0.0786 （0.0184）	15.42 (1.53)	0.0154 (0.0019)	0.0155 (0.0054)	17.23 (2.73)	41.67 (9.16)	335.88 (20.68)
QX13	N2	HW	0.5608	0.0247 （0.0119）	17.08 (1.25)	0.0139 (0.0016)	0.0218 (0.0052)	58.24 (5.79)	178.02 (20.77)	1393.73 (147.59)
QX194	N2	N2	0.5794		14.96 (0.63)	0.0145 (0.0017)	0.0054 (0.0008)	34.84 (3.21)	146.61 (21.78)	833.03 (124.33)
QX167	CB	HW	0.5952	0.2609 （0.0834）	12.86 (1.98)	0.0192 (0.0021)	0.0103 (0.002)
QX40	N2	HW	0.6131		13.54 (0.89)	0.0111 (0.0016)	0.0222 (0.0041)	16.32 (2.83)	58.06 (10)	312.56 (27.34)
QX237	N2	HW	0.6584		19.5 (2.65)
QX127	N2	HW	0.6747	0.0258 （0.0154）	16.39 (1.01)	0.0177 (0.0021)	0.0047 (0.0007)	32.24 (3.03)	165.23 (27.65)	675.96 (57.41)
QX179	CB	HW	0.6864	0.1737 （0.076）	20.91 (1.05)	0.0205 (0.0018)	0.0151 (0.0037)	53.53 (4.05)	220.62 (24.65)	1733.12 (153.86)
QX206	CB	N2	0.7003		15.84 (0.39)	0.0153 (0.0017)	0.0128 (0.0036)	35.32 (3.82)	102.52 (18.27)	836.25 (107.65)
QX58	CB	HW	0.701	0.0409 （0.0096）	17.03 (0.88)	0.0121 (0.0092)	0.0502 (0.0018)	12.66 (1.13)	43.8 (12.15)	375.63 (23.97)
QX180	CB	HW	0.7105		15.54 (1.84)	0.0305 (0.0027)	0.023 (0.0045)	37.49 (3.78)	129.43 (21.39)	1004.34 (90.27)
QX218	N2	N2	0.7512		12.37 (0.32)	0.0155 (0.0022)	0.0117 (0.0051)	37.07 (3.82)	138.37 (17.59)	716.04 (53.5)
QX133	CB	HW	0.7698	0.0454 （0.0216）	16.38 (0.72)	0.0163 (0.0014)	0.0348 (0.0084)	23.9 (2.08)	93.63 (19.23)	770.61 (66.13)
QX108	N2	HW	0.4893	0.0303 （0.0055）
QX11	N2	HW	0.5072	0.042 （0.0164）
QX131	N2	HW	0.4811	0.0373 （0.0109）
QX14	N2	HW	0.4591	0.1022 （0.0372）
QX144	N2	HW	0.4477	0.0494 （0.0199）
QX149	N2	HW	0.323	0.0256 （0.0066）
QX169	N2	HW	0.6069	0.1216 （0.0434）
QX195	N2	HW	0.2467	0.0704 （0.0221）
QX200	N2	HW	0.5581	0.1475 （0.0314）
QX202	N2	HW	0.4131	0.022 （0.009）
QX208	N2	HW	0.6131	0.0228 （0.0084）
QX213	N2	HW	0.3924	0.0959 （0.0173）
QX24	N2	HW	0.5409	0.0738 （0.0215）
QX34	N2	HW	0.4021	0.1181 （0.0317）
QX39	N2	HW	0.4914	0.14 （0.0608）
QX42	N2	HW	0.5436	0.0593 （0.0004）
QX10	CB	HW	0.4451	0.0589 （0.0295）
QX107	CB	HW	0.4818	0.0949 （0.0164）
QX124	CB	HW	0.6076	0.0398 （0.0053）
QX125	CB	HW	0.4859	0.1677 （0.0355）
QX132	CB	HW	0.4529	0.0275 （0.0043）
QX154	CB	HW	0.2955	0.0832 （0.0206）
QX158	CB	HW	0.3863	0.0466 （0.0061）
QX168	CB	HW	0.4364	0.0705 （0.0068）
QX182	CB	HW	0.4832	0.0063 （0.0063）
QX196	CB	HW	0.5038	0.1639 （0.038）
QX199	CB	HW	0.4062	0.0228 （0.0166）
QX205	CB	HW	0.4023	0.0454 （0.0077）
QX223	CB	HW	0.3801	0.0318 （0.01）
QX233	CB	HW	0.5938	0.0603 （0.0085）
QX37	CB	HW	0.4811	0.3209 （0.111）
QX45	CB	HW	0.4227	0.0415 （0.019）
QX61	CB	HW	0.3678	0.0331 （0.0167）
QX64	CB	HW	0.3678	0.0238 （0.0084）
QX86	CB	HW	0.4085	0.0114 （0.0043）
QX98	CB	HW	0.3196	0.1217 （0.0514）
QX121	N2	N2	0.1979	0.0112 （0.0032）
QX134	N2	N2	0.1622	0 （0）
QX165	N2	N2	0.3251	0.0057 （0.0057）
QX171	N2	N2	0.4811	0.0037 （0.0037）
QX176	N2	N2	0.3629	0.0186 （0.0077）
QX181	N2	N2	0.4082	0.0047 （0.0047）
QX192	N2	N2	0.3595	0.0019 （0.0019）
QX193	N2	N2	0.3361	0 （0）
QX209	N2	N2	0.6398	0 （0）
QX212	N2	N2	0.1931	0.0038 （0.0038）
QX32	N2	N2	0.5179	0.0314 （0.021）
QX49	N2	N2	0.3608	0.0405 （0.0124）
QX62	N2	N2	0.488	0.0023 （0.0023）
QX70	N2	N2	0.3945	0.0096 （0.0048）
QX71	N2	N2	0.2674	0.0048 （0.0048）
QX73	N2	N2	0.2889	0.0083 （0.0018）
QX128	CB	N2	0.3003	0.0071 （0.0031）
QX129	CB	N2	0.3168	0 （0）
QX157	CB	N2	0.2722	0.0117 （0.0062）
QX174	CB	N2	0.378	0.0175 （0.0015）
QX178	CB	N2	0.1931	0.0052 （0.003）
QX185	CB	N2	0.2426	0.0016 （0.0016）
QX187	CB	N2	0.3141	0.009 （0.0033）
QX210	CB	N2	0.455	0.007 （0.0016）
QX221	CB	N2	0.2213	0.006 （0.006）
QX38	CB	N2	0.4263	0.016 （0.007）
QX47	CB	N2	0.6021	0 （0）
QX52	CB	N2	0.445	0.0056 （0.0056）
QX55	CB	N2	0.2515	0.0038 （0.0038）
QX56	CB	N2	0.4048	0.0293 （0.0118）
QX68	CB	N2	0.3203	0.0158 （0.0069）
QX74	CB	N2	0.4711	0.0278 （0.0158）
QX77	CB	N2	0.2536	0.0319 （0.025）
QX82	CB	N2	0.4331	0.0215 （0.0052）
