# Supplementary material for: Compatibility between mitochondrial and nuclear genomes correlates with the quantitative trait of lifespan in Caenorhabditis elegans
Source: Sci Rep. 2015 Nov 25;5:17303. doi: 10.1038/srep17303 (PMC4658563; doi:10.1038/srep17303)
Supplement: Supplementary Dateset 2 [file srep17303-s3.xls]

## Sheet: HW mitotype
Supplementary Table S3: SNPs associated with lifespan of RIAILs.
CHR: Chromosome number
BETA: Regression coefficient
SE: Regression coefficient	Standard error
R2: Regression r-squared
T: Wald test(based on t-distribtion)
P: Wald test asymptotic p-value
positive regression coefficient means that the HW allele increases lifespan.
Sheet 1. SNPs associated with lifespan of RIAILs with HW mitotype
CHR	SNPs	Position	BETA	SE	R2	T	P
X	UCE6-1244	12022174	1.424	0.4453	0.4602	3.198	0.007656
X	UCE6-1264	12533025	1.424	0.4453	0.4602	3.198	0.007656
X	CE6-185	11952422	1.424	0.4453	0.4602	3.198	0.007656
X	CE6-186	12076251	1.424	0.4453	0.4602	3.198	0.007656
X	CE6-187	12208257	1.424	0.4453	0.4602	3.198	0.007656
X	CE6-188	12293104	1.424	0.4453	0.4602	3.198	0.007656
X	CE6-189	12359449	1.424	0.4453	0.4602	3.198	0.007656
X	CE6-218	12364405	1.424	0.4453	0.4602	3.198	0.007656
X	UCE6-1114	9303872	1.398	0.4606	0.4342	3.035	0.01037
X	UCE6-1127	9710212	1.398	0.4606	0.4342	3.035	0.01037
X	UCE6-1134	9967565	1.398	0.4606	0.4342	3.035	0.01037
X	UCE6-1144	10037243	1.398	0.4606	0.4342	3.035	0.01037
X	UCE6-1156	10317200	1.398	0.4606	0.4342	3.035	0.01037
X	UCE6-1165	10424790	1.398	0.4606	0.4342	3.035	0.01037
X	UCE6-1178	10550197	1.398	0.4606	0.4342	3.035	0.01037
X	UCE6-1184	10662557	1.398	0.4606	0.4342	3.035	0.01037
X	UCE6-1186	10731039	1.398	0.4606	0.4342	3.035	0.01037
X	UCE6-1198	10862511	1.398	0.4606	0.4342	3.035	0.01037
X	UCE6-1199	10869240	1.398	0.4606	0.4342	3.035	0.01037
X	UCE6-1204	11096460	1.398	0.4606	0.4342	3.035	0.01037
X	UCE6-1207	11127957	1.398	0.4606	0.4342	3.035	0.01037
X	UCE6-1212	11342561	1.398	0.4606	0.4342	3.035	0.01037
X	UCE6-1215	11452971	1.398	0.4606	0.4342	3.035	0.01037
X	CE6-164	9287807	1.398	0.4606	0.4342	3.035	0.01037
X	CE6-165	9483523	1.398	0.4606	0.4342	3.035	0.01037
X	CE6-166	9678748	1.398	0.4606	0.4342	3.035	0.01037
X	CE6-167	9822826	1.398	0.4606	0.4342	3.035	0.01037
X	CE6-168	9902316	1.398	0.4606	0.4342	3.035	0.01037
X	CE6-170	10076512	1.398	0.4606	0.4342	3.035	0.01037
X	CE6-171	10203322	1.398	0.4606	0.4342	3.035	0.01037
X	CE6-172	10286618	1.398	0.4606	0.4342	3.035	0.01037
X	CE6-173	10376766	1.398	0.4606	0.4342	3.035	0.01037
X	CE6-174	10461229	1.398	0.4606	0.4342	3.035	0.01037
X	CE6-175	10552813	1.398	0.4606	0.4342	3.035	0.01037
X	CE6-176	10648859	1.398	0.4606	0.4342	3.035	0.01037
X	CE6-177	10739562	1.398	0.4606	0.4342	3.035	0.01037
X	CE6-178	10791653	1.398	0.4606	0.4342	3.035	0.01037
X	CE6-179	11071492	1.398	0.4606	0.4342	3.035	0.01037
X	CE6-180	11346702	1.398	0.4606	0.4342	3.035	0.01037
X	CE6-181	11433411	1.398	0.4606	0.4342	3.035	0.01037
X	CE6-182	11530495	1.398	0.4606	0.4342	3.035	0.01037
X	CE6-183	11622417	1.398	0.4606	0.4342	3.035	0.01037
X	CE6-211	9525286	1.398	0.4606	0.4342	3.035	0.01037
X	CE6-212	9542405	1.398	0.4606	0.4342	3.035	0.01037
X	CE6-213	9552282	1.398	0.4606	0.4342	3.035	0.01037
X	CE6-214	9570208	1.398	0.4606	0.4342	3.035	0.01037
X	CE6-227	10944577	1.398	0.4606	0.4342	3.035	0.01037
X	CE6-25	10226939	1.398	0.4606	0.4342	3.035	0.01037
X	CE6-27	11836656	1.398	0.4606	0.4342	3.035	0.01037
X	CE6-7	11517222	1.398	0.4606	0.4342	3.035	0.01037
1	CE1-218	13938762	1.675	0.5582	0.4287	3.001	0.01105
1	CE1-219	14026306	1.675	0.5582	0.4287	3.001	0.01105
1	CE1-220	14113165	1.675	0.5582	0.4287	3.001	0.01105
1	CE1-248	13850044	1.675	0.5582	0.4287	3.001	0.01105
1	CE1-10	13727552	1.675	0.5582	0.4287	3.001	0.01105
1	UCE1-1426	13375902	1.675	0.5582	0.4287	3.001	0.01105
1	UCE1-1433	13424253	1.675	0.5582	0.4287	3.001	0.01105
1	UCE1-1448	13713121	1.675	0.5582	0.4287	3.001	0.01105
1	CE1-217	13845117	1.675	0.5582	0.4287	3.001	0.01105
X	UCE6-1606	16035557	1.361	0.4614	0.4205	2.951	0.01213
X	UCE6-1607	16072842	1.361	0.4614	0.4205	2.951	0.01213
X	UCE6-1612	16203694	1.361	0.4614	0.4205	2.951	0.01213
X	CE6-236	16227136	1.361	0.4614	0.4205	2.951	0.01213
X	CE6-237	16327274	1.361	0.4614	0.4205	2.951	0.01213
X	UCE6-1621	16505859	1.363	0.4693	0.4126	2.904	0.01324
X	UCE6-1624	16596096	1.363	0.4693	0.4126	2.904	0.01324
X	UCE6-1628	16641436	1.363	0.4693	0.4126	2.904	0.01324
X	UCE6-1639	16916863	1.363	0.4693	0.4126	2.904	0.01324
X	UCE6-1649	17474873	1.363	0.4693	0.4126	2.904	0.01324
X	CE6-239	16892054	1.363	0.4693	0.4126	2.904	0.01324
X	CE6-240	17034241	1.363	0.4693	0.4126	2.904	0.01324
X	CE6-241	17215753	1.363	0.4693	0.4126	2.904	0.01324
X	CE6-242	17339521	1.363	0.4693	0.4126	2.904	0.01324
X	CE6-243	17498443	1.363	0.4693	0.4126	2.904	0.01324
X	CE6-244	17618863	1.363	0.4693	0.4126	2.904	0.01324
X	UCE6-1296	12763105	1.35	0.4724	0.4049	2.857	0.01443
X	UCE6-1304	12878121	1.35	0.4724	0.4049	2.857	0.01443
X	CE6-191	12750713	1.35	0.4724	0.4049	2.857	0.01443
X	UCE6-1095	8832385	1.38	0.4912	0.3967	2.809	0.01577
X	UCE6-1102	8952716	1.38	0.4912	0.3967	2.809	0.01577
X	CE6-160	8923304	1.38	0.4912	0.3967	2.809	0.01577
X	CE6-161	9021906	1.38	0.4912	0.3967	2.809	0.01577
X	CE6-162	9093586	1.38	0.4912	0.3967	2.809	0.01577
X	CE6-26	9025463	1.38	0.4912	0.3967	2.809	0.01577
X	UCE6-1490	14740346	1.286	0.4871	0.3673	2.639	0.0216
X	CE6-208	14739634	1.286	0.4871	0.3673	2.639	0.0216
X	CE6-209	14791150	1.286	0.4871	0.3673	2.639	0.0216
X	UCE6-1314	12974281	1.23	0.4912	0.3432	2.504	0.02771
X	CE6-192	12990085	1.23	0.4912	0.3432	2.504	0.02771
X	CE6-193	13050494	1.23	0.4912	0.3432	2.504	0.02771
X	UCE6-531	350084	1.219	0.4936	0.3368	2.469	0.02955
X	UCE6-543	547548	1.219	0.4936	0.3368	2.469	0.02955
X	CE6-103	387180	1.219	0.4936	0.3368	2.469	0.02955
X	CE6-104	478348	1.219	0.4936	0.3368	2.469	0.02955
X	CE6-105	543068	1.219	0.4936	0.3368	2.469	0.02955
2	CE2-210	13601155	1.213	0.4947	0.3337	2.451	0.03051
2	CE2-211	13694563	1.213	0.4947	0.3337	2.451	0.03051
4	UCE4-1053	8448922	1.263	0.5168	0.3323	2.444	0.03096
4	UCE4-1055	8491479	1.263	0.5168	0.3323	2.444	0.03096
4	UCE4-1059	8569553	1.263	0.5168	0.3323	2.444	0.03096
4	CE4-151	8162278	1.263	0.5168	0.3323	2.444	0.03096
4	CE4-152	8228705	1.263	0.5168	0.3323	2.444	0.03096
4	CE4-153	8286644	1.263	0.5168	0.3323	2.444	0.03096
4	CE4-154	8346572	1.263	0.5168	0.3323	2.444	0.03096
4	CE4-155	8434404	1.263	0.5168	0.3323	2.444	0.03096
4	CE4-156	8587421	1.263	0.5168	0.3323	2.444	0.03096
4	CE4-157	8674290	1.263	0.5168	0.3323	2.444	0.03096
4	CE4-6	8676469	1.263	0.5168	0.3323	2.444	0.03096
4	UCE4-1012	7712383	1.211	0.5028	0.3259	2.409	0.03299
4	UCE4-1016	7849417	1.211	0.5028	0.3259	2.409	0.03299
4	UCE4-1018	7963429	1.211	0.5028	0.3259	2.409	0.03299
4	UCE4-1020	8046240	1.211	0.5028	0.3259	2.409	0.03299
4	UCE4-940	5993737	1.211	0.5028	0.3259	2.409	0.03299
4	UCE4-941	6104015	1.211	0.5028	0.3259	2.409	0.03299
4	UCE4-944	6194904	1.211	0.5028	0.3259	2.409	0.03299
4	UCE4-948	6278860	1.211	0.5028	0.3259	2.409	0.03299
4	UCE4-949	6384373	1.211	0.5028	0.3259	2.409	0.03299
4	UCE4-953	6461993	1.211	0.5028	0.3259	2.409	0.03299
4	UCE4-956	6544139	1.211	0.5028	0.3259	2.409	0.03299
4	UCE4-963	6645012	1.211	0.5028	0.3259	2.409	0.03299
4	UCE4-971	6790447	1.211	0.5028	0.3259	2.409	0.03299
4	UCE4-974	6975030	1.211	0.5028	0.3259	2.409	0.03299
4	UCE4-978	7360407	1.211	0.5028	0.3259	2.409	0.03299
4	UCE4-985	7427990	1.211	0.5028	0.3259	2.409	0.03299
4	UCE4-988	7470754	1.211	0.5028	0.3259	2.409	0.03299
4	UCE4-995	7556625	1.211	0.5028	0.3259	2.409	0.03299
4	CE4-133	6077557	1.211	0.5028	0.3259	2.409	0.03299
4	CE4-134	6173559	1.211	0.5028	0.3259	2.409	0.03299
4	CE4-135	6260291	1.211	0.5028	0.3259	2.409	0.03299
4	CE4-137	6414193	1.211	0.5028	0.3259	2.409	0.03299
4	CE4-138	6602009	1.211	0.5028	0.3259	2.409	0.03299
4	CE4-139	6790549	1.211	0.5028	0.3259	2.409	0.03299
4	CE4-14	7405246	1.211	0.5028	0.3259	2.409	0.03299
4	CE4-141	7081679	1.211	0.5028	0.3259	2.409	0.03299
4	CE4-145	7517263	1.211	0.5028	0.3259	2.409	0.03299
4	CE4-146	7610576	1.211	0.5028	0.3259	2.409	0.03299
4	CE4-147	7692800	1.211	0.5028	0.3259	2.409	0.03299
4	CE4-148	7827613	1.211	0.5028	0.3259	2.409	0.03299
4	CE4-149	7919676	1.211	0.5028	0.3259	2.409	0.03299
4	CE4-150	8014460	1.211	0.5028	0.3259	2.409	0.03299
4	CE4-158	8767548	1.211	0.5028	0.3259	2.409	0.03299
4	CE4-226	6507432	1.211	0.5028	0.3259	2.409	0.03299
4	CE4-233	7900249	1.211	0.5028	0.3259	2.409	0.03299
4	UCE4-913	5230227	1.194	0.4985	0.3236	2.396	0.03378
4	UCE4-920	5732323	1.194	0.4985	0.3236	2.396	0.03378
4	UCE4-935	5847054	1.194	0.4985	0.3236	2.396	0.03378
4	CE4-12	5766594	1.194	0.4985	0.3236	2.396	0.03378
4	CE4-128	5140526	1.194	0.4985	0.3236	2.396	0.03378
4	CE4-129	5228869	1.194	0.4985	0.3236	2.396	0.03378
4	CE4-131	5513221	1.194	0.4985	0.3236	2.396	0.03378
4	CE4-132	5819728	1.194	0.4985	0.3236	2.396	0.03378
X	UCE6-1337	13262690	1.2	0.5051	0.3198	2.375	0.03508
X	UCE6-1063	7964226	1.435	0.6115	0.3144	2.346	0.03699
2	CE2-208	13279431	1.226	0.5242	0.3131	2.339	0.03746
2	UCE2-2227	13408984	1.226	0.5242	0.3131	2.339	0.03746
2	UCE2-2243	13418996	1.226	0.5242	0.3131	2.339	0.03746
1	UCE1-1139	11133778	1.218	0.5258	0.3089	2.316	0.03904
1	UCE1-1400	13140494	1.218	0.5258	0.3089	2.316	0.03904
1	UCE1-1415	13219636	1.218	0.5258	0.3089	2.316	0.03904
1	CE1-191	10924237	1.218	0.5258	0.3089	2.316	0.03904
1	CE1-192	11077233	1.218	0.5258	0.3089	2.316	0.03904
1	CE1-7	12433085	1.175	0.5099	0.3066	2.303	0.03995
1	CE1-18	12365029	1.175	0.5099	0.3066	2.303	0.03995
1	UCE1-1284	12334119	1.175	0.5099	0.3066	2.303	0.03995
1	UCE1-1308	12456601	1.175	0.5099	0.3066	2.303	0.03995
1	UCE1-1312	12498907	1.175	0.5099	0.3066	2.303	0.03995
1	UCE1-1333	12612098	1.175	0.5099	0.3066	2.303	0.03995
1	UCE1-1352	12654992	1.175	0.5099	0.3066	2.303	0.03995
1	UCE1-1361	12729813	1.175	0.5099	0.3066	2.303	0.03995
1	CE1-207	12567413	1.175	0.5099	0.3066	2.303	0.03995
1	CE1-208	12654691	1.175	0.5099	0.3066	2.303	0.03995
1	CE1-209	12738895	1.175	0.5099	0.3066	2.303	0.03995
1	UCE1-1392	12967075	1.15	0.5146	0.2938	2.234	0.04527
1	CE1-26	11283515	1.257	0.5642	0.2926	2.228	0.04579
1	UCE1-1167	11600954	1.257	0.5642	0.2926	2.228	0.04579
1	UCE1-1174	11648662	1.257	0.5642	0.2926	2.228	0.04579
1	UCE1-1186	11722283	1.257	0.5642	0.2926	2.228	0.04579
1	CE1-194	11263141	1.257	0.5642	0.2926	2.228	0.04579
1	CE1-195	11330004	1.257	0.5642	0.2926	2.228	0.04579
1	CE1-196	11415243	1.257	0.5642	0.2926	2.228	0.04579
1	CE1-197	11494130	1.257	0.5642	0.2926	2.228	0.04579
1	CE1-199	11648478	1.257	0.5642	0.2926	2.228	0.04579
1	CE1-200	11737882	1.257	0.5642	0.2926	2.228	0.04579
3	CE3-173	8677748	1.138	0.5167	0.2879	2.203	0.04789
3	CE3-174	8804571	1.138	0.5167	0.2879	2.203	0.04789
3	CE3-176	9028289	1.138	0.5167	0.2879	2.203	0.04789
3	UCE3-1075	8626415	1.138	0.5167	0.2879	2.203	0.04789
3	UCE3-1076	8628345	1.138	0.5167	0.2879	2.203	0.04789
3	UCE3-1088	8933566	1.138	0.5167	0.2879	2.203	0.04789

## Sheet: N2 mitotype
Sheet 2. SNPs associated with lifespan of RIAILs with N2 mitotype
CHR	SNPs	Positions	BETA	SE	R2	T	P
4	UCE4-1192	12758850	-1.367	0.318	0.5068	-4.301	0.0004305
4	UCE4-1194	12780086	-1.367	0.318	0.5068	-4.301	0.0004305
4	UCE4-1202	12884794	-1.367	0.318	0.5068	-4.301	0.0004305
4	UCE4-1207	12920231	-1.367	0.318	0.5068	-4.301	0.0004305
4	UCE4-1229	13005739	-1.367	0.318	0.5068	-4.301	0.0004305
4	CE4-230	12971748	-1.367	0.318	0.5068	-4.301	0.0004305
4	CE4-234	12908559	-1.367	0.318	0.5068	-4.301	0.0004305
4	CE4-28	12841509	-1.367	0.318	0.5068	-4.301	0.0004305
4	UCE4-1238	13082495	-1.109	0.3725	0.3297	-2.976	0.0081
4	UCE4-1239	13096998	-1.109	0.3725	0.3297	-2.976	0.0081
4	UCE4-1244	13239121	-1.109	0.3725	0.3297	-2.976	0.0081
4	CE4-10	13240987	-1.109	0.3725	0.3297	-2.976	0.0081
4	CE4-189	12694946	-1.052	0.3816	0.2969	-2.757	0.01298
1	UCE1-1333	12612098	-1.164	0.4451	0.2752	-2.614	0.01756
1	UCE1-1352	12654992	-1.164	0.4451	0.2752	-2.614	0.01756
1	UCE1-1361	12729813	-1.164	0.4451	0.2752	-2.614	0.01756
1	CE1-208	12654691	-1.164	0.4451	0.2752	-2.614	0.01756
1	CE1-209	12738895	-1.164	0.4451	0.2752	-2.614	0.01756
4	UCE4-1012	7712383	-1.051	0.4048	0.2725	-2.597	0.01822
4	UCE4-1016	7849417	-1.051	0.4048	0.2725	-2.597	0.01822
4	UCE4-1018	7963429	-1.051	0.4048	0.2725	-2.597	0.01822
4	UCE4-1020	8046240	-1.051	0.4048	0.2725	-2.597	0.01822
4	UCE4-1053	8448922	-1.051	0.4048	0.2725	-2.597	0.01822
4	UCE4-1055	8491479	-1.051	0.4048	0.2725	-2.597	0.01822
4	UCE4-1059	8569553	-1.051	0.4048	0.2725	-2.597	0.01822
4	CE4-147	7692800	-1.051	0.4048	0.2725	-2.597	0.01822
4	CE4-148	7827613	-1.051	0.4048	0.2725	-2.597	0.01822
4	CE4-149	7919676	-1.051	0.4048	0.2725	-2.597	0.01822
4	CE4-150	8014460	-1.051	0.4048	0.2725	-2.597	0.01822
4	CE4-151	8162278	-1.051	0.4048	0.2725	-2.597	0.01822
4	CE4-152	8228705	-1.051	0.4048	0.2725	-2.597	0.01822
4	CE4-153	8286644	-1.051	0.4048	0.2725	-2.597	0.01822
4	CE4-154	8346572	-1.051	0.4048	0.2725	-2.597	0.01822
4	CE4-155	8434404	-1.051	0.4048	0.2725	-2.597	0.01822
4	CE4-156	8587421	-1.051	0.4048	0.2725	-2.597	0.01822
4	CE4-157	8674290	-1.051	0.4048	0.2725	-2.597	0.01822
4	CE4-233	7900249	-1.051	0.4048	0.2725	-2.597	0.01822
4	CE4-6	8676469	-1.051	0.4048	0.2725	-2.597	0.01822
4	UCE4-1071	9225944	-1.021	0.3944	0.2714	-2.59	0.0185
4	UCE4-1080	9548887	-1.021	0.3944	0.2714	-2.59	0.0185
4	UCE4-1081	9673330	-1.021	0.3944	0.2714	-2.59	0.0185
4	UCE4-1084	9867137	-1.021	0.3944	0.2714	-2.59	0.0185
4	UCE4-1086	10073916	-1.021	0.3944	0.2714	-2.59	0.0185
4	UCE4-1090	10112197	-1.021	0.3944	0.2714	-2.59	0.0185
4	UCE4-1093	10151800	-1.021	0.3944	0.2714	-2.59	0.0185
4	UCE4-1094	10228846	-1.021	0.3944	0.2714	-2.59	0.0185
4	UCE4-1110	10279576	-1.021	0.3944	0.2714	-2.59	0.0185
4	UCE4-1113	10613488	-1.021	0.3944	0.2714	-2.59	0.0185
4	UCE4-1116	10653079	-1.021	0.3944	0.2714	-2.59	0.0185
4	UCE4-1138	11247283	-1.021	0.3944	0.2714	-2.59	0.0185
4	UCE4-1144	11401759	-1.021	0.3944	0.2714	-2.59	0.0185
4	UCE4-1146	11474601	-1.021	0.3944	0.2714	-2.59	0.0185
4	UCE4-1147	11508350	-1.021	0.3944	0.2714	-2.59	0.0185
4	CE4-158	8767548	-1.021	0.3944	0.2714	-2.59	0.0185
4	CE4-159	8859180	-1.021	0.3944	0.2714	-2.59	0.0185
4	CE4-160	8921798	-1.021	0.3944	0.2714	-2.59	0.0185
4	CE4-161	9002934	-1.021	0.3944	0.2714	-2.59	0.0185
4	CE4-162	9100903	-1.021	0.3944	0.2714	-2.59	0.0185
4	CE4-163	9192101	-1.021	0.3944	0.2714	-2.59	0.0185
4	CE4-165	9353916	-1.021	0.3944	0.2714	-2.59	0.0185
4	CE4-166	9619027	-1.021	0.3944	0.2714	-2.59	0.0185
4	CE4-167	9715408	-1.021	0.3944	0.2714	-2.59	0.0185
4	CE4-169	9884304	-1.021	0.3944	0.2714	-2.59	0.0185
4	CE4-170	9967684	-1.021	0.3944	0.2714	-2.59	0.0185
4	CE4-172	10677530	-1.021	0.3944	0.2714	-2.59	0.0185
4	CE4-173	10835779	-1.021	0.3944	0.2714	-2.59	0.0185
4	CE4-174	11082973	-1.021	0.3944	0.2714	-2.59	0.0185
4	CE4-175	11166263	-1.021	0.3944	0.2714	-2.59	0.0185
4	CE4-176	11349401	-1.021	0.3944	0.2714	-2.59	0.0185
4	CE4-177	11438913	-1.021	0.3944	0.2714	-2.59	0.0185
4	CE4-20	10909553	-1.021	0.3944	0.2714	-2.59	0.0185
4	CE4-229	11259345	-1.021	0.3944	0.2714	-2.59	0.0185
4	CE4-26	10258663	-1.021	0.3944	0.2714	-2.59	0.0185
4	CE4-32	9318640	-1.021	0.3944	0.2714	-2.59	0.0185
4	CE4-9	11315719	-1.021	0.3944	0.2714	-2.59	0.0185
5	UCE5-3033	19596260	-1.013	0.3956	0.267	-2.561	0.01965
5	CE5-258	19608892	-1.013	0.3956	0.267	-2.561	0.01965
5	CE5-259	19671493	-1.013	0.3956	0.267	-2.561	0.01965
4	UCE4-1606	16777527	-0.9829	0.3998	0.2513	-2.458	0.02432
4	UCE4-1610	16863459	-0.9829	0.3998	0.2513	-2.458	0.02432
4	UCE4-1612	16888446	-0.9829	0.3998	0.2513	-2.458	0.02432
4	UCE4-1623	17152768	-0.9829	0.3998	0.2513	-2.458	0.02432
4	UCE4-1635	17237256	-0.9829	0.3998	0.2513	-2.458	0.02432
4	UCE4-1641	17321315	-0.9829	0.3998	0.2513	-2.458	0.02432
4	UCE4-1644	17340909	-0.9829	0.3998	0.2513	-2.458	0.02432
4	UCE4-1649	17413948	-0.9829	0.3998	0.2513	-2.458	0.02432
4	CE4-217	16778921	-0.9829	0.3998	0.2513	-2.458	0.02432
4	CE4-218	16947755	-0.9829	0.3998	0.2513	-2.458	0.02432
4	CE4-222	17392781	-0.9829	0.3998	0.2513	-2.458	0.02432
4	UCE4-1253	13532205	-0.9798	0.4003	0.2498	-2.448	0.02485
4	UCE4-1258	13706648	-0.9798	0.4003	0.2498	-2.448	0.02485
4	UCE4-1263	13730742	-0.9798	0.4003	0.2498	-2.448	0.02485
4	UCE4-1266	13904324	-0.9798	0.4003	0.2498	-2.448	0.02485
4	UCE4-1269	13996112	-0.9798	0.4003	0.2498	-2.448	0.02485
4	UCE4-1275	14027715	-0.9798	0.4003	0.2498	-2.448	0.02485
4	UCE4-1283	14112559	-0.9798	0.4003	0.2498	-2.448	0.02485
4	UCE4-1284	14153910	-0.9798	0.4003	0.2498	-2.448	0.02485
4	UCE4-1314	14264134	-0.9798	0.4003	0.2498	-2.448	0.02485
4	UCE4-1320	14335307	-0.9798	0.4003	0.2498	-2.448	0.02485
4	UCE4-1337	14423623	-0.9798	0.4003	0.2498	-2.448	0.02485
4	UCE4-1345	14424452	-0.9798	0.4003	0.2498	-2.448	0.02485
4	UCE4-1356	14517144	-0.9798	0.4003	0.2498	-2.448	0.02485
4	UCE4-1363	14608247	-0.9798	0.4003	0.2498	-2.448	0.02485
4	UCE4-1369	14664093	-0.9798	0.4003	0.2498	-2.448	0.02485
4	UCE4-1380	14857053	-0.9798	0.4003	0.2498	-2.448	0.02485
4	CE4-194	13370549	-0.9798	0.4003	0.2498	-2.448	0.02485
4	CE4-195	13629783	-0.9798	0.4003	0.2498	-2.448	0.02485
4	CE4-196	13809805	-0.9798	0.4003	0.2498	-2.448	0.02485
4	CE4-197	14091463	-0.9798	0.4003	0.2498	-2.448	0.02485
4	CE4-198	14176888	-0.9798	0.4003	0.2498	-2.448	0.02485
4	CE4-199	14263782	-0.9798	0.4003	0.2498	-2.448	0.02485
4	CE4-200	14357826	-0.9798	0.4003	0.2498	-2.448	0.02485
4	CE4-204	14843111	-0.9798	0.4003	0.2498	-2.448	0.02485
4	CE4-244	13898210	-0.9798	0.4003	0.2498	-2.448	0.02485
1	CE1-7	12433085	-1.14	0.4981	0.2255	-2.289	0.03435
1	UCE1-1308	12456601	-1.14	0.4981	0.2255	-2.289	0.03435
1	UCE1-1312	12498907	-1.14	0.4981	0.2255	-2.289	0.03435
1	CE1-207	12567413	-1.14	0.4981	0.2255	-2.289	0.03435
4	UCE4-1408	15008938	-0.9036	0.4021	0.2191	-2.247	0.03742
4	UCE4-1414	15013741	-0.9036	0.4021	0.2191	-2.247	0.03742
4	UCE4-1424	15105640	-0.9036	0.4021	0.2191	-2.247	0.03742
4	UCE4-1438	15324783	-0.9036	0.4021	0.2191	-2.247	0.03742
4	UCE4-1450	15369511	-0.9036	0.4021	0.2191	-2.247	0.03742
4	UCE4-1455	15383755	-0.9036	0.4021	0.2191	-2.247	0.03742
4	UCE4-1456	15466627	-0.9036	0.4021	0.2191	-2.247	0.03742
4	CE4-205	15020258	-0.9036	0.4021	0.2191	-2.247	0.03742
4	CE4-206	15105484	-0.9036	0.4021	0.2191	-2.247	0.03742
4	CE4-207	15181493	-0.9036	0.4021	0.2191	-2.247	0.03742
4	CE4-208	15280795	-0.9036	0.4021	0.2191	-2.247	0.03742
4	CE4-245	15429504	-0.9036	0.4021	0.2191	-2.247	0.03742
1	CE1-249	1265969	-1.43	0.6751	0.1996	-2.119	0.0483
1	CE1-102	1079165	-1.43	0.6751	0.1996	-2.119	0.0483
1	CE1-103	1130938	-1.43	0.6751	0.1996	-2.119	0.0483
1	CE1-104	1272591	-1.43	0.6751	0.1996	-2.119	0.0483

## Sheet: Both
Sheet 3. List of SNPs linked with lifespan in both HW and N2 mitotype RIAILs.
			HW mitotype					N2 mitotype
CHR	SNPs	Position	BETA	SE	R2	T	P	BETA	SE	R2	T	P
1	CE1-207	12567413	1.175	0.5099	0.3066	2.303	0.03995	-1.14	0.4981	0.2255	-2.289	0.03435
1	CE1-208	12654691	1.175	0.5099	0.3066	2.303	0.03995	-1.164	0.4451	0.2752	-2.614	0.01756
1	CE1-209	12738895	1.175	0.5099	0.3066	2.303	0.03995	-1.164	0.4451	0.2752	-2.614	0.01756
1	CE1-7	12433085	1.175	0.5099	0.3066	2.303	0.03995	-1.14	0.4981	0.2255	-2.289	0.03435
4	CE4-147	7692800	1.211	0.5028	0.3259	2.409	0.03299	-1.051	0.4048	0.2725	-2.597	0.01822
4	CE4-148	7827613	1.211	0.5028	0.3259	2.409	0.03299	-1.051	0.4048	0.2725	-2.597	0.01822
4	CE4-149	7919676	1.211	0.5028	0.3259	2.409	0.03299	-1.051	0.4048	0.2725	-2.597	0.01822
4	CE4-150	8014460	1.211	0.5028	0.3259	2.409	0.03299	-1.051	0.4048	0.2725	-2.597	0.01822
4	CE4-151	8162278	1.263	0.5168	0.3323	2.444	0.03096	-1.051	0.4048	0.2725	-2.597	0.01822
4	CE4-152	8228705	1.263	0.5168	0.3323	2.444	0.03096	-1.051	0.4048	0.2725	-2.597	0.01822
4	CE4-153	8286644	1.263	0.5168	0.3323	2.444	0.03096	-1.051	0.4048	0.2725	-2.597	0.01822
4	CE4-154	8346572	1.263	0.5168	0.3323	2.444	0.03096	-1.051	0.4048	0.2725	-2.597	0.01822
4	CE4-155	8434404	1.263	0.5168	0.3323	2.444	0.03096	-1.051	0.4048	0.2725	-2.597	0.01822
4	CE4-156	8587421	1.263	0.5168	0.3323	2.444	0.03096	-1.051	0.4048	0.2725	-2.597	0.01822
4	CE4-157	8674290	1.263	0.5168	0.3323	2.444	0.03096	-1.051	0.4048	0.2725	-2.597	0.01822
4	CE4-158	8767548	1.211	0.5028	0.3259	2.409	0.03299	-1.021	0.3944	0.2714	-2.59	0.0185
4	CE4-233	7900249	1.211	0.5028	0.3259	2.409	0.03299	-1.051	0.4048	0.2725	-2.597	0.01822
4	CE4-6	8676469	1.263	0.5168	0.3323	2.444	0.03096	-1.051	0.4048	0.2725	-2.597	0.01822
1	UCE1-1308	12456601	1.175	0.5099	0.3066	2.303	0.03995	-1.14	0.4981	0.2255	-2.289	0.03435
1	UCE1-1312	12498907	1.175	0.5099	0.3066	2.303	0.03995	-1.14	0.4981	0.2255	-2.289	0.03435
1	UCE1-1333	12612098	1.175	0.5099	0.3066	2.303	0.03995	-1.164	0.4451	0.2752	-2.614	0.01756
1	UCE1-1352	12654992	1.175	0.5099	0.3066	2.303	0.03995	-1.164	0.4451	0.2752	-2.614	0.01756
1	UCE1-1361	12729813	1.175	0.5099	0.3066	2.303	0.03995	-1.164	0.4451	0.2752	-2.614	0.01756
4	UCE4-1012	7712383	1.211	0.5028	0.3259	2.409	0.03299	-1.051	0.4048	0.2725	-2.597	0.01822
4	UCE4-1016	7849417	1.211	0.5028	0.3259	2.409	0.03299	-1.051	0.4048	0.2725	-2.597	0.01822
4	UCE4-1018	7963429	1.211	0.5028	0.3259	2.409	0.03299	-1.051	0.4048	0.2725	-2.597	0.01822
4	UCE4-1020	8046240	1.211	0.5028	0.3259	2.409	0.03299	-1.051	0.4048	0.2725	-2.597	0.01822
4	UCE4-1053	8448922	1.263	0.5168	0.3323	2.444	0.03096	-1.051	0.4048	0.2725	-2.597	0.01822
4	UCE4-1055	8491479	1.263	0.5168	0.3323	2.444	0.03096	-1.051	0.4048	0.2725	-2.597	0.01822
4	UCE4-1059	8569553	1.263	0.5168	0.3323	2.444	0.03096	-1.051	0.4048	0.2725	-2.597	0.01822
