# Supplementary material for: Compatibility between mitochondrial and nuclear genomes correlates with the quantitative trait of lifespan in Caenorhabditis elegans
Source: Sci Rep. 2015 Nov 25;5:17303. doi: 10.1038/srep17303 (PMC4658563; doi:10.1038/srep17303)
Supplement: Supplementary Dateset 3 [file srep17303-s4.xls]

## Sheet: Sheet1
Supplementary Table S4: Genes linked with HAC in HW mitotype C. elegans.
Positive gene set — higher expression correlates with higher HAC
Negative gene set — lower expression correlates with higher HAC
Current settings
Input parameters
Data type?								Quantitative
Array or Seq data?								array
Arrays centered?								FALSE
Delta								0.89357
Minimum fold change								0
Test statistic								standard
Regression method								standard
Are data are log scale?								FALSE
Number of permutations								1000
Input percentile for exchangeability factor s0								Automatic choice
Number of neighbors for KNN								10
Seed for Random number generator								58607380
Computed values
Estimate of pi0 (proportion of null genes)								0.628
s0 percentile								0
False Discovery Rate (%)								4.78154
Positive genes (320)
	Row	Gene ID	Gene Name	Score(d)	Numerator(r)	Denominator(s+s0)	q-value(%)
	6930	A_12_P108512	F35H10.3	6.00212	2.97872	0.496279	0
	2818	A_12_P120393	cfz-2	5.7277	2.1708	0.379	0
	13724	A_12_P110192	Y73B6BL.21	5.59824	2.87009	0.512677	0
	5338	A_12_P100762	T05E7.1	5.56935	3.60011	0.646415	0
	4256	A_12_P105954	Y54G2A.32	5.53419	1.72747	0.312146	0
	6278	A_12_P109899	T03F1.11	5.48388	3.2343	0.589783	0
	5598	A_12_P112384	C35E7.4	5.44678	2.14451	0.393722	0
	7181	A_12_P115380	egl-19	5.44581	1.67983	0.308463	0
	6008	A_12_P118944	cyp-34A9	5.12722	3.05146	0.59515	0
	4048	A_12_P110767	ins-33	5.0433	3.62165	0.718111	0
	7492	A_12_P112117	T07E3.6	5.04261	1.94256	0.385229	0
	2556	A_12_P104961	nlp-11	4.96695	1.41693	0.285271	0
	2298	A_12_P118367	cyp-14A2	4.88335	3.80743	0.779674	0
	7344	A_12_P109260	gst-21	4.7943	2.30238	0.480233	0
	5445	A_12_P114536	F37C4.6	4.78537	2.19319	0.458311	0
	8840	A_12_P102826	F40A3.4	4.78285	1.96024	0.409847	0
	2438	A_12_P119627	zig-5	4.77342	1.4098	0.295344	0
	8509	A_12_P116834	F49E11.2	4.76008	4.27887	0.898907	0
	1859	A_12_P116575	del-4	4.7324	2.18187	0.46105	0
	7791	A_12_P100725	ceh-32	4.69687	2.01888	0.429835	0
	12411	A_12_P111636	fkb-1	4.69108	0.935726	0.199469	0
	11739	A_12_P100011	F28H7.7	4.59265	2.56285	0.558033	0
	2925	A_12_P106320	tor-1	4.5805	5.39253	1.17728	0
	12990	A_12_P116362	tag-272	4.57184	3.99537	0.87391	0
	12271	A_12_P108554	inx-1	4.55311	2.13176	0.468199	0
	10834	A_12_P118637	cyp-35C1	4.46732	2.43748	0.545624	1.33568
	1105	A_12_P109311	Y69A2AR.22	4.43402	1.7502	0.394721	1.33568
	15705	A_12_P113927	T09B4.4	4.43325	2.56112	0.577706	1.33568
	10523	A_12_P112887	Y42G9A.2	4.33963	1.70692	0.393332	1.33568
	4406	A_12_P104289	ceh-22	4.3318	2.89534	0.668391	1.33568
	4207	A_12_P117785	H05L03.3	4.32486	1.83151	0.423484	1.33568
	14251	A_12_P109832	avr-14	4.31688	1.22585	0.283966	1.33568
	12699	A_12_P100516	F31D4.8	4.30658	2.23932	0.519978	1.33568
	7529	A_12_P104828	gst-33	4.19445	2.38367	0.56829	1.33568
	4088	A_12_P112194	asd-2	4.18105	2.17944	0.521266	1.33568
	7123	A_12_P119034	nlp-14	4.17688	1.36881	0.32771	1.33568
	8328	A_12_P115396	nhr-163	4.15846	1.358	0.326564	1.33568
	6290	A_12_P102562	twk-31	4.14731	1.22159	0.29455	1.33568
	5137	A_12_P119071	C34F6.7	4.11279	1.05964	0.257645	1.33568
	6092	A_12_P106515	ugt-32	4.11067	5.63345	1.37045	1.33568
	4527	A_12_P110047	ZK822.4	4.09582	1.4263	0.348232	1.33568
	4175	A_12_P102503	F35D2.4	4.09394	1.3705	0.334763	1.33568
	4579	A_12_P109909	ZK185.2	4.09273	1.89858	0.463892	1.33568
	7805	A_12_P103906	inx-6	4.04218	2.18577	0.540741	1.9316
	10504	A_12_P111023	Y17G7B.19	4.0412	1.66885	0.412958	1.9316
	8834	A_12_P105831	gst-42	4.02662	1.77617	0.441106	1.9316
	492	A_12_P110789	R155.4	4.02561	4.48379	1.11382	1.9316
	6073	A_12_P102896	tor-2	4.02442	6.99002	1.7369	1.9316
	642	A_12_P117327	Y32B12C.3	4.00128	3.15545	0.78861	1.9316
	14414	A_12_P107525	dpf-6	3.98705	3.14327	0.78837	1.9316
	5159	A_12_P116946	W02C12.1	3.98284	3.51078	0.881476	1.9316
	5576	A_12_P108349	F55G11.1	3.9332	4.39655	1.11781	1.9316
	5546	A_12_P106867	mgl-1	3.92936	1.61359	0.410649	1.9316
	1578	A_12_P117552	unc-42	3.92474	1.22765	0.312797	1.9316
	8402	A_12_P110455	F21G4.5	3.91318	2.85439	0.729429	1.9316
	1676	A_12_P100231	flp-13	3.90789	1.16839	0.298982	1.9316
	5543	A_12_P108532	C02F12.3	3.87798	1.87308	0.483005	1.9316
	2921	A_12_P119092	K03B4.4	3.87277	1.49398	0.385767	1.9316
	1062	A_12_P112839	F11C7.2	3.85482	3.10929	0.806597	1.9316
	4931	A_12_P108320	F52E1.2	3.84842	2.14449	0.557239	1.9316
	8031	A_12_P107268	C08G9.2	3.81854	3.9878	1.04432	1.9316
	9553	A_12_P104055	B0001.6	3.81363	1.24103	0.325418	1.9316
	10850	A_12_P100629	F32A11.7	3.80955	3.41289	0.895877	2.29672
	7827	A_12_P110899	F52H2.4	3.80299	2.54925	0.670326	2.29672
	1059	A_12_P115331	flp-3	3.7947	2.76072	0.72752	2.29672
	14063	A_12_P102834	T22F7.4	3.78718	3.87127	1.02221	2.29672
	2367	A_12_P119850	F38E11.5	3.78563	2.70699	0.71507	2.29672
	14855	A_12_P107499	F38A1.8	3.77674	1.1897	0.315008	2.29672
	584	A_12_P108221	Y45F3A.4	3.76431	2.02134	0.536975	2.29672
	11949	A_12_P102062	ZK899.2	3.76429	1.39394	0.370306	2.29672
	1294	A_12_P102115	C12D5.9	3.75596	1.64704	0.438515	2.29672
	15250	A_12_P119497	atf-5	3.75353	1.90365	0.507163	2.29672
	15196	A_12_P118932	F01G10.6	3.75259	5.54301	1.47712	2.29672
	6208	A_12_P101332	F19F10.3	3.75231	1.17142	0.312187	2.29672
	11501	A_12_P107750	ZK792.1	3.74763	1.63892	0.437322	2.29672
	12350	A_12_P105463	F57G8.5	3.72769	2.23777	0.600309	2.29672
	6015	A_12_P114935	F54B11.9	3.71358	3.0056	0.809354	2.29672
	8460	A_12_P110126	glc-4	3.6977	1.2349	0.333965	2.48622
	10093	A_12_P108217	cyp-33D1	3.68867	3.19487	0.866131	2.48622
	4523	A_12_P119302	T13F3.9	3.68653	6.13766	1.66489	2.48622
	5112	A_12_P113491	F14E5.1	3.68583	2.98922	0.811003	2.48622
	7790	A_12_P111576	C55A6.3	3.68024	1.77982	0.483616	2.48622
	5095	A_12_P116013	T02E9.5	3.68006	1.36703	0.371471	2.48622
	4228	A_12_P111669	prl-1	3.66646	1.69754	0.462992	2.48622
	3386	A_12_P101788	R12C12.3	3.66531	1.17275	0.319959	2.48622
	11868	A_12_P112124	C53C11.2	3.66503	2.09455	0.571497	2.48622
	7222	A_12_P109793	Y54F10AL.1	3.66428	1.43469	0.391534	2.48622
	2141	A_12_P105907	cyp-34A10	3.66043	3.24591	0.886757	2.48622
	13317	A_12_P105144	ttx-1	3.65375	1.00199	0.274235	2.48622
	2596	A_12_P111186	ceh-34	3.63681	1.30043	0.357575	2.48622
	12549	A_12_P106826	unc-43	3.61817	2.74637	0.759049	2.48622
	9224	A_12_P114462	F32A5.4	3.60019	2.41067	0.669596	2.48622
	15859	A_12_P111111	C26D10.6	3.59193	1.28188	0.356878	2.48622
	8862	A_12_P105376	T24F1.5	3.59058	2.5564	0.711973	2.48622
	5830	A_12_P102446	F59A2.6	3.58284	1.82803	0.510217	2.48622
	7427	A_12_P108635	eat-16	3.57182	1.58437	0.443575	2.48622
	8233	A_12_P109486	W01B6.3	3.56638	2.59111	0.726538	2.48622
	12164	A_12_P108036	T10B11.9	3.55131	1.51996	0.428001	2.48622
	13289	A_12_P110090	unc-43	3.55102	2.72684	0.767904	2.48622
	11364	A_12_P110802	stdh-1	3.54692	1.5137	0.426764	2.61571
	10576	A_12_P102417	zig-8	3.54511	1.76714	0.498473	2.61571
	12613	A_12_P110688	Y37D8A.22	3.53058	1.5941	0.451512	2.61571
	12474	A_12_P116876	K07E3.1	3.51855	2.18187	0.620104	2.61571
	2763	A_12_P113568	C39B10.3	3.51665	2.11148	0.600423	2.61571
	8828	A_12_P105719	F58D5.3	3.50961	2.08616	0.594415	2.61571
	2627	A_12_P119791	F57B10.14	3.50847	1.24846	0.355843	2.61571
	3846	A_12_P115950	unc-52	3.50818	2.51995	0.718308	2.61571
	458	A_12_P113297	tlp-1	3.50648	1.35914	0.387608	2.61571
	2370	A_12_P108194	vap-1	3.49993	3.45286	0.986553	2.61571
	1241	A_12_P105017	K07H8.9	3.4987	1.30843	0.373976	2.61571
	1554	A_12_P113652	C47A10.5	3.49584	2.93391	0.839259	2.61571
	12978	A_12_P103922	ZK899.7	3.4826	1.6116	0.462758	2.61571
	9259	A_12_P108693	rho-1	3.48207	4.33944	1.24622	2.61571
	6209	A_12_P120373	odd-1	3.48114	2.21066	0.63504	2.61571
	8852	A_12_P100873	C02B10.3	3.4779	1.9197	0.551972	2.61571
	10454	A_12_P103347	H03G16.5	3.4632	2.42691	0.700772	2.61571
	7904	A_12_P119568	gei-13	3.46175	3.08412	0.890912	2.61571
	6628	A_12_P113105	twk-11	3.44873	3.23786	0.938856	2.61571
	3657	A_12_P106427	Y75B8A.11	3.44806	1.70406	0.494207	2.61571
	11348	A_12_P108713	hlh-6	3.44665	2.57022	0.745717	2.61571
	6027	A_12_P111523	Y39A1A.22	3.44215	2.0915	0.607613	2.91019
	7846	A_12_P100996	C02B8.3	3.4413	2.59304	0.753505	2.91019
	73	A_12_P107399	ins-5	3.4389	1.36177	0.395989	2.91019
	14138	A_12_P117470	H28G03.1	3.43104	1.85841	0.541646	2.91019
	8645	A_12_P112521	F32A5.4	3.42818	2.84605	0.830192	2.91019
	9409	A_12_P113301	C34B2.11	3.42749	3.25483	0.949627	2.91019
	12569	A_12_P106972	lrp-1	3.42675	3.48553	1.01715	2.91019
	12693	A_12_P102606	nekl-3	3.42543	1.55808	0.454857	2.91019
	9902	A_12_P103306	K10B3.5	3.42363	1.21339	0.354415	2.91019
	14960	A_12_P109335	T12E12.6	3.42288	3.612	1.05525	2.91019
	13732	A_12_P101917	sta-1	3.42248	0.980608	0.28652	2.91019
	3099	A_12_P108780	K10H10.2	3.42013	3.39113	0.991523	2.91019
	3451	A_12_P101474	hot-2	3.41844	1.32958	0.388944	2.91019
	5555	A_12_P103133	C08G5.1	3.41039	2.00358	0.587492	2.91019
	13086	A_12_P116477	C48D5.3	3.38995	4.21193	1.24247	2.91019
	6451	A_12_P114179	Y7A5A.1	3.38472	1.4619	0.43191	2.91019
	14724	A_12_P119899	C30H6.10	3.36935	2.21585	0.657649	2.91019
	10467	A_12_P108996	axl-1	3.35746	1.77904	0.529877	2.97169
	11072	A_12_P110435	T04G9.5	3.35232	2.26324	0.675126	2.97169
	15033	A_12_P114563	unc-130	3.35047	1.74334	0.520327	2.97169
	13254	A_12_P108128	F13B9.2	3.34313	3.47239	1.03867	2.97169
	11825	A_12_P115222	cyp-35A5	3.33737	4.07346	1.22056	2.97169
	12333	A_12_P104432	asd-2	3.33094	2.29295	0.688378	2.97169
	12230	A_12_P102194	K04A8.5	3.3249	4.92531	1.48134	2.97169
	5332	A_12_P106611	ceh-2	3.32292	1.9033	0.572779	2.97169
	1689	A_12_P116874	Y50E8A.11	3.32025	0.843215	0.253962	2.97169
	10157	A_12_P106674	C23F12.4	3.3182	1.71246	0.516082	2.97169
	722	A_12_P114688	F42H10.5	3.31345	1.59424	0.481142	2.97169
	9957	A_12_P112345	aps-2	3.30905	1.61378	0.487688	2.97169
	1372	A_12_P118971	rpl-39	3.309	0.800543	0.241929	2.97169
	6189	A_12_P118163	clec-258	3.30509	3.23094	0.977564	2.97169
	6349	A_12_P117953	F13C5.5	3.29807	2.50432	0.759329	2.97169
	10927	A_12_P107590	unc-4	3.29725	0.92346	0.28007	2.97169
	11898	A_12_P110145	eya-1	3.29285	1.39711	0.424286	3.24708
	12413	A_12_P100357	ZC84.6	3.28916	3.57149	1.08584	3.24708
	14759	A_12_P113698	C44H4.1	3.28752	4.44631	1.35248	3.24708
	3535	A_12_P102090	unc-43	3.28678	1.5121	0.460056	3.24708
	3167	A_12_P118298	M02E1.2	3.2832	1.9506	0.594117	3.24708
	9392	A_12_P111849	Y71H2AR.1	3.27632	1.1789	0.359823	3.24708
	12943	A_12_P118745	http://genome-www4.stanford.edu/cgi-bin/SMD/source/sourceResult?choice=Gene&option=Name&criteria=	3.271	1.32273	0.404382	3.24708
	10251	A_12_P102356	gly-6	3.26634	2.35804	0.72192	3.24708
	680	A_12_P112295	T25D3.4	3.26172	1.19711	0.367019	3.24708
	8119	A_12_P119923	Y92H12BL.4	3.25959	1.2179	0.373635	3.24708
	3868	A_12_P100918	F47B7.2	3.2558	1.5554	0.477733	3.24708
	7027	A_12_P115528	E01G6.3	3.25342	1.85033	0.568734	3.24708
	10259	A_12_P118652	nlp-13	3.25179	1.32299	0.40685	3.24708
	12375	A_12_P104593	T10B5.10	3.25019	2.83528	0.872343	3.24708
	15527	A_12_P114506	D1025.1	3.24974	1.59524	0.490883	3.24708
	12964	A_12_P105674	F02H6.5	3.2463	4.605	1.41854	3.24708
	8192	A_12_P101576	C02D5.2	3.23894	2.78752	0.860626	3.24708
	5894	A_12_P116741	pqn-75	3.23685	2.16806	0.669806	3.24708
	5441	A_12_P105520	ins-35	3.23419	6.1962	1.91584	3.24708
	4690	A_12_P100424	his-41	3.23083	2.71135	0.839211	3.24708
	11997	A_12_P112161	K02C4.2	3.22328	4.33326	1.34436	3.24708
	13367	A_12_P116995	E04D5.2	3.22027	1.3284	0.412512	3.4087
	14580	A_12_P107899	ZK596.1	3.21362	2.03623	0.633624	3.4087
	8771	A_12_P105094	C01H6.2	3.21157	3.79579	1.18191	3.4087
	1856	A_12_P110010	C06G3.4	3.20865	2.68892	0.838022	3.4087
	2437	A_12_P118483	F58E10.7	3.19789	2.65048	0.82882	3.4087
	12424	A_12_P101732	F35E8.13	3.19651	2.22154	0.694988	3.4087
	11308	A_12_P112769	C24H10.3	3.19614	2.44811	0.765957	3.4087
	11320	A_12_P113811	C03B1.14	3.17963	1.18865	0.373833	3.4087
	14455	A_12_P105690	nlt-1	3.16887	1.54931	0.488916	3.4087
	15403	A_12_P103447	R05A10.6	3.16519	4.25301	1.34368	3.4087
	5294	A_12_P108761	flp-1	3.16507	2.28128	0.720767	3.4087
	7666	A_12_P116739	B0041.3	3.16344	1.5955	0.504356	3.4087
	3153	A_12_P115191	ZC374.2	3.16186	3.51001	1.11011	3.4087
	10227	A_12_P117765	C05E11.7	3.16135	3.28282	1.03842	3.81236
	8907	A_12_P101142	F29B9.5	3.16076	1.20401	0.380924	3.81236
	15238	A_12_P104150	ZK792.7	3.15783	1.44484	0.457542	3.81236
	15252	A_12_P103511	sqt-2	3.15287	3.28901	1.04318	3.81236
	39	A_12_P108112	B0281.3	3.14028	1.16429	0.370758	3.81236
	2008	A_12_P107805	acr-14	3.14003	1.63951	0.522133	3.81236
	908	A_12_P114841	vab-3	3.13921	1.09228	0.347948	3.81236
	3401	A_12_P107698	W06H8.4	3.13657	3.65367	1.16486	3.81236
	3736	A_12_P114972	D1022.4	3.1344	1.45788	0.465121	3.81236
	7419	A_12_P100724	M03C11.1	3.12691	1.65446	0.529104	3.81236
	14167	A_12_P106517	T21H8.5	3.12401	1.93305	0.618772	3.81236
	11554	A_12_P107818	F53H4.5	3.11964	2.83177	0.907723	3.81236
	15079	A_12_P107057	lim-4	3.11721	1.21697	0.390404	3.81236
	11527	A_12_P100865	F14F3.4	3.10978	6.3092	2.02883	3.81236
	11367	A_12_P110853	dpy-11	3.10688	2.74724	0.884244	3.81236
	6198	A_12_P109707	acbp-3	3.10106	3.71155	1.19686	3.81236
	6397	A_12_P102414	F40A3.7	3.09925	1.47521	0.475991	3.81236
	4387	A_12_P101604	ZC247.2	3.09689	2.27886	0.735854	3.81236
	3185	A_12_P115949	K01B6.3	3.09333	1.41496	0.457423	3.96732
	7512	A_12_P114966	T14D7.2	3.09062	2.0687	0.669348	3.96732
	7465	A_12_P116210	ins-6	3.09011	2.11008	0.68285	3.96732
	13874	A_12_P113107	F07E5.7	3.08725	3.14788	1.01964	3.96732
	1847	A_12_P100293	flp-14	3.08718	1.37804	0.446375	3.96732
	6731	A_12_P106482	plx-2	3.08332	2.38405	0.773208	3.96732
	7625	A_12_P109656	K08B12.3	3.07704	1.75938	0.571777	3.96732
	13706	A_12_P115888	sfxn-2	3.07622	1.49957	0.487472	3.96732
	13282	A_12_P104031	http://genome-www4.stanford.edu/cgi-bin/SMD/source/sourceResult?choice=Gene&option=Name&criteria=	3.07274	1.91468	0.623119	3.96732
	6472	A_12_P111598	K02E10.6	3.07162	1.70547	0.555235	3.96732
	7082	A_12_P106187	F47B7.2	3.06901	1.82817	0.595689	3.96732
	13369	A_12_P105711	chw-1	3.06813	1.64178	0.535106	3.96732
	11254	A_12_P104128	Y57A10A.24	3.06278	2.38114	0.777444	3.96732
	1587	A_12_P111031	F09B9.5	3.05587	1.42285	0.465614	3.96732
	15630	A_12_P104731	B0261.8	3.05377	2.24023	0.733594	3.96732
	6918	A_12_P100094	clec-56	3.0487	1.5669	0.513955	3.96732
	9149	A_12_P103249	T25G12.1	3.04467	1.35218	0.444112	3.96732
	14225	A_12_P115021	flp-12	3.04454	1.47096	0.483148	3.96732
	6325	A_12_P111776	F47B7.2	3.041	1.71215	0.563021	3.96732
	8455	A_12_P102706	twk-25	3.04022	1.1749	0.386452	3.96732
	1751	A_12_P115350	flp-2	3.03731	2.0323	0.669112	3.96732
	13404	A_12_P106222	F07C6.3	3.03564	1.73795	0.572517	3.96732
	10662	A_12_P101967	nlp-3	3.03537	1.87513	0.617759	3.96732
	12705	A_12_P112917	T06D10.1	3.03453	1.92428	0.634129	3.96732
	10090	A_12_P106322	B0303.2	3.02762	1.43764	0.474843	4.2067
	3002	A_12_P109496	phat-6	3.02671	2.51146	0.829767	4.2067
	7925	A_12_P109474	F41E6.12	3.02641	2.24254	0.740991	4.2067
	1905	A_12_P117195	cal-3	3.01674	3.26463	1.08217	4.2067
	962	A_12_P112751	flp-19	3.01239	1.71499	0.56931	4.2067
	7313	A_12_P120185	C01F1.5	3.00855	5.90456	1.96259	4.2067
	12253	A_12_P109492	W01C8.5	3.00594	1.88914	0.62847	4.2067
	14047	A_12_P111714	B0198.3	2.99165	1.80116	0.602061	4.2067
	7245	A_12_P107903	tag-335	2.99018	0.877268	0.293383	4.2067
	1444	A_12_P116760	flp-21	2.98737	1.07375	0.359429	4.2067
	4994	A_12_P117209	F26E4.6	2.98591	0.955507	0.320005	4.2067
	1374	A_12_P102575	nlp-37	2.98544	1.54455	0.51736	4.2067
	14476	A_12_P103777	nhr-15	2.98308	1.42294	0.477003	4.2067
	4156	A_12_P110893	lys-6	2.98001	3.05511	1.0252	4.2067
	11734	A_12_P111585	arf-1.2	2.97683	1.12771	0.378828	4.2067
	14417	A_12_P113615	sprr-1	2.976	1.32395	0.444876	4.2067
	8354	A_12_P100358	F57B7.2	2.97542	1.61633	0.543228	4.2067
	6678	A_12_P102021	F11F1.6	2.9727	1.80906	0.608557	4.2067
	10324	A_12_P103056	F49H12.3	2.97255	1.84179	0.619599	4.2067
	4727	A_12_P116701	C18B2.3	2.97024	1.00737	0.339155	4.2067
	2797	A_12_P113813	F16F9.1	2.9636	0.998975	0.337081	4.2067
	2337	A_12_P103232	Y53C12C.1	2.96358	1.64837	0.55621	4.2067
	7162	A_12_P104295	Y70C5C.1	2.96334	2.16661	0.731135	4.2067
	6312	A_12_P107316	C02H6.1	2.96308	3.79592	1.28107	4.2067
	41	A_12_P117620	Y57G11C.38	2.96199	1.09279	0.368939	4.2067
	4898	A_12_P111807	Y71H10A.2	2.961	1.36236	0.460101	4.2067
	10298	A_12_P114872	flp-11	2.96077	1.03624	0.34999	4.2067
	4276	A_12_P102787	R08B4.3	2.96026	0.86581	0.292478	4.2067
	5779	A_12_P105325	F53F4.15	2.95313	3.13449	1.06141	4.2067
	3321	A_12_P107574	dmd-4	2.95152	1.32377	0.448504	4.2067
	14340	A_12_P107422	2RSSE.1	2.94594	2.44305	0.829296	4.32944
	9914	A_12_P100576	K10B4.4	2.94389	1.46361	0.497169	4.32944
	2850	A_12_P104982	ptb-1	2.93941	1.10885	0.377237	4.32944
	82	A_12_P117561	Y113G7B.14	2.9357	1.03928	0.354016	4.32944
	7292	A_12_P107154	C14A4.7	2.93432	2.09853	0.715168	4.32944
	4168	A_12_P116240	ptr-11	2.93401	2.15744	0.735323	4.32944
	5525	A_12_P103986	ceh-13	2.93392	1.38449	0.471891	4.32944
	15426	A_12_P117069	F31E3.2	2.93173	1.80743	0.616506	4.32944
	4905	A_12_P111833	R07B7.9	2.93078	1.46853	0.501072	4.32944
	4970	A_12_P101805	Y18D10A.8	2.93042	1.32515	0.452205	4.32944
	11581	A_12_P114790	T19H12.3	2.92801	1.44967	0.495104	4.32944
	12389	A_12_P101518	F56A8.3	2.92784	0.807016	0.275635	4.32944
	4546	A_12_P100185	C43F9.7	2.92569	1.68701	0.576618	4.32944
	12056	A_12_P114814	nhr-153	2.92564	1.52509	0.521283	4.32944
	14008	A_12_P106700	W09C5.8	2.92161	1.17146	0.400963	4.32944
	3840	A_12_P113490	F42H10.3	2.91918	1.29574	0.443871	4.32944
	10518	A_12_P120391	mif-2	2.91492	1.29898	0.445631	4.32944
	5274	A_12_P108201	F56A8.1	2.91481	2.21563	0.76013	4.32944
	11676	A_12_P103070	Y41C4A.6	2.91479	1.55209	0.532489	4.32944
	6327	A_12_P111492	F20D1.7	2.91285	1.64985	0.566405	4.32944
	4965	A_12_P108458	Y54G2A.4	2.91101	2.22432	0.764106	4.32944
	9987	A_12_P109692	C04F6.2	2.91073	3.46096	1.18904	4.32944
	5875	A_12_P103636	egl-3	2.90941	1.03777	0.356694	4.32944
	14223	A_12_P102966	hsp-17	2.90937	2.54366	0.874299	4.32944
	10765	A_12_P107186	W01A8.3	2.90867	1.80787	0.621547	4.32944
	2443	A_12_P102740	cyc-1	2.90546	1.12691	0.387862	4.32944
	10774	A_12_P104970	T05B4.12	2.90444	1.71932	0.591964	4.32944
	4733	A_12_P118590	Y50E8A.5	2.901	1.70508	0.587757	4.32944
	1914	A_12_P106166	unc-8	2.89969	1.68153	0.5799	4.32944
	6846	A_12_P102889	glr-1	2.89957	1.52772	0.526876	4.32944
	14489	A_12_P118291	tag-123	2.89724	1.78876	0.617401	4.32944
	13558	A_12_P115556	Y106G6H.1	2.89557	1.04663	0.361459	4.32944
	5140	A_12_P111126	frm-8	2.89438	0.949762	0.328139	4.32944
	2851	A_12_P104415	F38B2.2	2.89227	1.99649	0.690287	4.32944
	13390	A_12_P109626	grl-2	2.88606	2.59752	0.900024	4.32944
	2681	A_12_P115496	set-11	2.88358	2.29783	0.796865	4.32944
	7407	A_12_P104357	M04G7.1	2.8824	2.03945	0.707552	4.32944
	3813	A_12_P108287	C04E6.13	2.87698	1.53968	0.53517	4.32944
	3331	A_12_P117087	C12D12.3	2.87485	1.74693	0.607661	4.32944
	15826	A_12_P107976	C44F1.1	2.87406	2.77138	0.964274	4.32944
	12683	A_12_P108155	cyp-29A2	2.87404	2.33564	0.812667	4.32944
	12322	A_12_P107473	nhr-41	2.86937	1.89168	0.659267	4.32944
	5392	A_12_P110072	nhr-47	2.86923	1.22514	0.426992	4.32944
	15498	A_12_P114720	F12A10.5	2.86803	1.59679	0.556754	4.32944
	14884	A_12_P120399	cco-1	2.86794	0.976074	0.34034	4.32944
	9088	A_12_P107354	F46F11.7	2.86615	2.87252	1.00222	4.32944
	5800	A_12_P109581	ugt-8	2.86535	2.22862	0.777783	4.32944
	10925	A_12_P101548	gly-11	2.86343	3.08374	1.07694	4.32944
	9171	A_12_P113787	T28D9.7	2.86328	1.38426	0.483452	4.32944
	224	A_12_P109959	ZK1240.1	2.86302	1.65671	0.578657	4.32944
	7347	A_12_P115540	ttr-28	2.86147	3.57507	1.24938	4.78154
	7753	A_12_P111003	rsd-3	2.86087	1.34223	0.469171	4.78154
	6373	A_12_P105491	grl-12	2.85961	3.00289	1.05011	4.78154
	12118	A_12_P107542	scl-10	2.85946	4.96802	1.7374	4.78154
	14093	A_12_P117126	C47A4.2	2.85687	1.0085	0.353008	4.78154
	5974	A_12_P109816	Y41G9A.2	2.85647	2.382	0.833897	4.78154
	9524	A_12_P114848	F54F7.8	2.85475	2.24972	0.788063	4.78154
	10151	A_12_P117444	erd-2	2.84605	2.13657	0.750717	4.78154
	8887	A_12_P118895	B0393.7	2.8393	1.36372	0.4803	4.78154
	5466	A_12_P113154	C14C6.6	2.83445	6.53397	2.3052	4.78154
	14963	A_12_P100872	atf-2	2.83161	4.50905	1.5924	4.78154
