# Supplementary material for: Compatibility between mitochondrial and nuclear genomes correlates with the quantitative trait of lifespan in Caenorhabditis elegans
Source: Sci Rep. 2015 Nov 25;5:17303. doi: 10.1038/srep17303 (PMC4658563; doi:10.1038/srep17303)
Supplement: Supplementary Dateset 4 [file srep17303-s5.xls]

## Sheet: Sheet1
Supplement Table S7: Genes linked with HAC in 82 strains without regard to mitotypes.
Positive gene set — higher expression correlates with higher HAC
Negative gene set — lower expression correlates with higher HAC
Current settings
Input parameters
Data type?								Quantitative
Array or Seq data?								array
Arrays centered?								FALSE
Delta								0.586787
Minimum fold change								0
Test statistic								standard
Regression method								standard
Are data are log scale?								FALSE
Number of permutations								1000
Input percentile for exchangeability factor s0								Automatic choice
Number of neighbors for KNN								10
Seed for Random number generator								1234567
Computed values
Estimate of pi0 (proportion of null genes)								0.895
s0 percentile								0
False Discovery Rate (%)								5.26183
List of Significant Genes for Delta = .587
Positive genes (93)
	Row	Gene ID	Gene Name	Score(d)	Numerator(r)	Denominator(s+s0)	q-value(%)
	12129	A_12_P101612	R09D1.9	5.39512	3.4705	0.643266	0
	5077	A_12_P118530	T26F2.2	5.11675	4.10665	0.80259	0
	4507	A_12_P100858	nhr-54	4.84083	3.64028	0.751995	0
	2173	A_12_P104235	pptr-1	4.69596	3.01545	0.642138	0
	7017	A_12_P100058	T26H5.8	4.6466	3.67234	0.79033	0
	10093	A_12_P108217	cyp-33D1	4.55136	3.74671	0.823205	0
	4523	A_12_P119302	T13F3.9	4.45088	4.44724	0.999183	0
	13193	A_12_P116166	Y102A5C.4	4.31618	6.29023	1.45736	0
	11783	A_12_P115797	ppt-1	4.31241	4.8879	1.13345	0
	6611	A_12_P107812	F31E9.3	4.18424	4.09817	0.97943	0
	7790	A_12_P111576	C55A6.3	4.00679	1.84451	0.460346	0
	13557	A_12_P118577	fbxa-176	3.99437	2.28814	0.57284	0
	4560	A_12_P110405	F57G4.4	3.88717	4.74787	1.22142	0
	10534	A_12_P119538	fbxa-84	3.76089	2.89982	0.771048	0
	100	A_12_P109586	F10D2.12	3.72799	5.07701	1.36186	0
	7939	A_12_P115312	F35E12.9	3.70037	3.43941	0.929477	0
	9217	A_12_P104350	H19N07.3	3.68672	2.48509	0.674067	0
	5624	A_12_P101050	F46B6.8	3.66066	3.78392	1.03367	0
	42	A_12_P110246	F10A3.1	3.59764	2.0629	0.573403	0
	1554	A_12_P113652	C47A10.5	3.59587	2.12791	0.591766	0
	6819	A_12_P106003	fbxa-157	3.59245	2.39084	0.665519	0
	11387	A_12_P116437	cyp-37B1	3.47539	4.57255	1.31569	0
	1494	A_12_P107401	Y57A10A.1	3.44229	3.23712	0.940396	0
	9989	A_12_P114514	Y17G7B.22	3.43645	2.32126	0.675482	0
	5225	A_12_P117664	F57A10.2	3.4102	4.19434	1.22994	0
	14272	A_12_P111346	C44B7.11	3.36537	1.41039	0.419089	0
	4004	A_12_P113848	clec-55	3.3426	2.02798	0.606709	0
	6657	A_12_P101408	B0238.13	3.32657	3.43077	1.03132	0
	14602	A_12_P117171	F44G3.10	3.30252	3.8875	1.17713	0
	2914	A_12_P112122	gpa-9	3.27974	1.77909	0.542448	0
	10636	A_12_P106675	R11G11.14	3.27189	2.78584	0.851448	0
	2416	A_12_P101235	alh-4	3.25792	1.39422	0.427948	0
	11	A_12_P106559	ugt-38	3.22102	2.98741	0.927474	0
	4159	A_12_P110557	dpy-21	3.21622	1.95219	0.606983	0
	12937	A_12_P119333	R09D1.11	3.21032	1.86525	0.581018	0
	3154	A_12_P118845	tag-234	3.19088	4.17309	1.30782	0
	9545	A_12_P119359	M02D8.5	3.17702	1.51955	0.478296	0
	14764	A_12_P116582	F59A1.10	3.15644	3.32377	1.05301	0
	11412	A_12_P117383	E02H9.5	3.11334	2.02234	0.649575	0
	1176	A_12_P118296	F13H6.4	3.10804	4.74091	1.52537	0
	9329	A_12_P109794	T19H5.1	3.07687	1.96291	0.637956	0
	6092	A_12_P106515	ugt-32	3.0439	2.70955	0.890158	0
	5807	A_12_P103216	ZK218.8	2.98515	1.45958	0.488948	0
	1058	A_12_P102599	D1054.8	2.97878	1.53549	0.515476	0
	12845	A_12_P119326	F42G2.2	2.9634	1.69252	0.571142	0
	9216	A_12_P100681	fbxa-18	2.93543	2.63297	0.896964	0.993902
	8133	A_12_P116783	fbxa-134	2.90385	3.10932	1.07076	0.993902
	9992	A_12_P104028	F16G10.15	2.89534	1.71048	0.59077	0.993902
	5886	A_12_P105007	F42G2.4	2.88283	2.12576	0.737387	0.993902
	2227	A_12_P104818	H37A05.2	2.8806	1.58367	0.549772	0.993902
	800	A_12_P112852	gst-29	2.87622	1.80748	0.628423	0.993902
	15361	A_12_P112028	F13B6.2	2.86513	1.63588	0.570962	0.993902
	11420	A_12_P118762	F10G2.2	2.86195	1.72556	0.602933	0.993902
	8316	A_12_P118246	fbxa-30	2.84219	2.08277	0.732804	0.993902
	5733	A_12_P113669	clec-54	2.83916	1.75086	0.616684	0.993902
	7643	A_12_P103138	F11E6.6	2.83659	1.72662	0.608698	0.993902
	5108	A_12_P111628	fbxa-105	2.82492	2.03919	0.721855	0.993902
	15736	A_12_P102461	F28H7.2	2.81269	1.90889	0.67867	0.993902
	15451	A_12_P103996	T24B8.7	2.80403	2.37669	0.847599	0.993902
	1002	A_12_P116524	tni-3	2.77949	1.00884	0.36296	0.993902
	15627	A_12_P115388	clec-26	2.74192	1.73341	0.63219	1.78902
	6477	A_12_P100577	kcc-2	2.73617	1.71852	0.628073	1.78902
	2916	A_12_P103887	F44E5.3	2.7333	1.96137	0.717582	1.78902
	10436	A_12_P117110	clec-51	2.73268	1.15574	0.422934	1.78902
	13272	A_12_P106439	C06B8.2	2.70878	1.9181	0.708105	1.78902
	5581	A_12_P105040	C34D4.10	2.7018	3.54863	1.31343	1.78902
	285	A_12_P108659	Y46G5A.2	2.69542	1.34318	0.498318	1.78902
	2643	A_12_P116855	T20D4.19	2.67694	1.15312	0.430759	1.78902
	1287	A_12_P116811	W08A12.4	2.66526	2.17092	0.814525	2.4176
	2712	A_12_P114568	R13D7.2	2.65388	1.37238	0.517121	2.4176
	1056	A_12_P105115	rnt-1	2.62799	1.36328	0.518755	2.4176
	1086	A_12_P102920	ugt-5	2.62518	1.54866	0.589928	2.4176
	10001	A_12_P102257	Y51H4A.5	2.62312	1.70526	0.65009	2.4176
	2878	A_12_P108272	K07B1.8	2.60999	2.58309	0.989694	2.4176
	6931	A_12_P112216	ZC239.14	2.60982	2.72983	1.04598	2.4176
	492	A_12_P110789	R155.4	2.58926	2.11129	0.815404	3.13864
	6333	A_12_P100422	C44H9.6	2.5755	1.21709	0.472562	3.13864
	6580	A_12_P100722	F19C7.4	2.57406	1.32864	0.516164	3.13864
	7620	A_12_P115813	F19C7.2	2.55739	1.39353	0.544902	3.13864
	6023	A_12_P101644	cdr-6	2.55515	1.2337	0.482828	3.13864
	15492	A_12_P101543	C52A10.2	2.55362	1.85578	0.726727	3.13864
	5499	A_12_P100135	ife-5	2.53264	1.49261	0.589351	3.6069
	7420	A_12_P100863	F53E10.4	2.4949	1.50011	0.60127	4.12851
	9785	A_12_P116848	T05F1.9	2.48519	1.74146	0.700735	4.12851
	1061	A_12_P119595	B0462.4	2.47693	1.85737	0.749871	4.12851
	1155	A_12_P110391	inx-16	2.47632	1.51229	0.610701	4.12851
	3238	A_12_P114052	K02E11.4	2.45902	1.29636	0.527188	4.12851
	10378	A_12_P105581	tra-2	2.44258	0.930271	0.380855	4.12851
	9300	A_12_P100529	F43E2.1	2.42538	1.42931	0.589314	4.12851
	11309	A_12_P108308	fbxa-54	2.4142	2.79091	1.15604	5.26183
	15104	A_12_P101435	K04G11.4	2.41117	2.60382	1.0799	5.26183
	645	A_12_P104287	C25D7.12	2.40414	2.76569	1.15039	5.26183
	13497	A_12_P102724	nhr-202	2.40107	1.36599	0.568909	5.26183
Negative genes (43)
	Row	Gene ID	Gene Name	Score(d)	Numerator(r)	Denominator(s+s0)	q-value(%)
	11889	A_12_P117674	fbxa-94	-5.32143	-3.99133	0.750049	0
	3178	A_12_P106744	fbxa-129	-5.2861	-5.15524	0.975243	0
	4933	A_12_P100658	fbxa-95	-5.26895	-4.8972	0.929444	0
	7388	A_12_P115040	fbxa-206	-4.49071	-7.82389	1.74224	0
	6751	A_12_P102728	F36D3.4	-4.21011	-3.60248	0.855673	0
	108	A_12_P119267	Y32B12C.1	-4.18009	-3.79024	0.906738	0
	9194	A_12_P116414	nspa-8	-4.1755	-7.72321	1.84965	0
	10190	A_12_P117256	F10E7.2	-4.17298	-5.51771	1.32225	0
	15044	A_12_P111105	K06B4.4	-3.78326	-4.25642	1.12507	0
	1169	A_12_P103377	F59E12.6	-3.71408	-5.57743	1.5017	0
	12837	A_12_P100824	nhr-116	-3.68545	-4.22679	1.14689	0
	64	A_12_P118684	gst-34	-3.64049	-3.81761	1.04865	0
	11987	A_12_P115328	D1054.1	-3.49684	-1.88343	0.538609	0
	9328	A_12_P108419	R12C12.7	-3.47765	-2.87595	0.826981	0
	2137	A_12_P100779	T19C9.8	-3.44451	-5.62488	1.633	0
	1598	A_12_P114478	Y102A5C.2	-3.43146	-6.07068	1.76913	0
	6633	A_12_P103213	btb-1	-3.40986	-2.72535	0.799256	0
	14682	A_12_P108848	C29F3.7	-3.35117	-4.48886	1.33949	0
	10448	A_12_P109318	glc-1	-3.28931	-3.87844	1.1791	0
	14254	A_12_P103180	F49F1.7	-3.26664	-3.20614	0.981482	0
	6425	A_12_P102611	npl-4.1	-3.22805	-1.71921	0.532585	0
	10934	A_12_P100042	T24H10.1	-3.22317	-2.72063	0.844086	0
	1298	A_12_P104756	fbxa-189	-3.16186	-4.11235	1.30061	0
	1057	A_12_P113923	F19B10.10	-3.12885	-6.73058	2.15114	0
	10741	A_12_P103198	npl-4.1	-3.03412	-1.8112	0.596946	1.04013
	587	A_12_P116466	F15E6.4	-2.99929	-2.35646	0.785674	1.04013
	14321	A_12_P103370	F36G9.12	-2.99797	-2.66297	0.888258	1.04013
	9443	A_12_P102038	btb-2	-2.98452	-4.13672	1.38606	1.04013
	7057	A_12_P102720	btb-14	-2.94655	-5.14138	1.74488	1.04013
	9666	A_12_P100808	Y37H2A.12	-2.9391	-2.68182	0.912462	1.04013
	3071	A_12_P101816	Y40C5A.4	-2.92546	-1.62576	0.555727	1.04013
	15549	A_12_P118240	ugt-36	-2.90185	-1.03085	0.355239	1.86357
	12400	A_12_P120339	fat-5	-2.86066	-2.7134	0.948524	1.86357
	10770	A_12_P105770	F57E7.1	-2.84082	-1.74364	0.61378	2.58032
	10801	A_12_P109248	C43D7.4	-2.8138	-1.59342	0.566287	2.58032
	12235	A_12_P119337	C05C10.7	-2.79695	-1.9003	0.679417	2.58032
	11693	A_12_P101525	fbxa-156	-2.73412	-2.24857	0.82241	3.6069
	4359	A_12_P104372	Y73B6BL.14	-2.72874	-2.74702	1.0067	3.6069
	13	A_12_P100871	Y102A5C.3	-2.72374	-4.69034	1.72202	3.6069
	15596	A_12_P116660	set-5	-2.7082	-1.86861	0.689981	3.6069
	13248	A_12_P111906	C13G5.2	-2.69531	-5.2994	1.96615	3.6069
	1114	A_12_P105217	F36D3.1	-2.69181	-1.50913	0.560637	3.6069
	12527	A_12_P117216	lgc-20	-2.58233	-1.403	0.543309	5.26183
	Estimated Miss rates for Delta=.586787090804732
		Quantiles	Cutpoints	Miss Rate(%)
		0 -> 0.05	-2.541 -> -1.14	0
		0.05 -> 0.1	-1.14 -> -0.951	29.65
		0.1 -> 0.15	-0.951 -> -0.824	38.68
		0.15 -> 0.2	-0.824 -> -0.692	24.16
		0.2 -> 0.25	-0.692 -> -0.578	24.79
		0.25 -> 0.75	-0.578 -> 0.598	1.12
		0.75 -> 0.8	0.598 -> 0.726	18.97
		0.8 -> 0.85	0.726 -> 0.87	22.55
		0.85 -> 0.9	0.87 -> 1.057	21.11
		0.9 -> 0.95	1.057 -> 1.321	24.7
		0.95 -> 1	1.321 -> 2.39	16.3
